# Supplementary material for: Context-dependent consumer control in New England tidal wetlands
Source: PLoS One. 2018 May 17;13(5):e0197170. doi: 10.1371/journal.pone.0197170 (PMC5957357; doi:10.1371/journal.pone.0197170)
Supplement: S1 File — Burrow density units are number of burrows per square meter, soil inorganic nitrogen units are milligram nitrogen per gram of soil, rate of change in soil nitrogen (“Mineral”) units are milligram nitrogen per gram of soil per day, soil organic matter (“OM”) was measured as the proportion organic matter content per g of soil, and above-ground biomass units are gram per square meter. (XLSX) [file pone.0197170.s001.xlsx]

## Sheet: Dataset_S1
Site	LandUse	Plot	Trtmnt	Block	Burrow_I	Burrow_F	Burrow	Nitrogen_I	Nitrogen_F	Nitrogen	Mineral	OM_I	OM_F	OM	Biomass_F
Farm River	Disturbed	B1	Control	Farm1	3	9	2	0.0189298	0.00549055	-0.709952	0.280743	0.297945	0.25	-0.16092	364.2
Farm River	Disturbed	B2	Control	Farm2	19	9	-0.526316	0.0090775	0.0133589	0.471654	0.112027	0.222635	0.222727	0.000416669
Farm River	Disturbed	B3	Control	Farm3	53	24	-0.54717	0.0164569	0.00755179	-0.541116	0.190477	0.375375	0.367435	-0.0211527	634.6
Farm River	Disturbed	B4	Control	Farm4	16	55	2.4375	0.0212603	0.00941478	-0.557167	0.0794644	0.329308	0.29661	-0.0992938	830.2
Farm River	Disturbed	B5	Control	Farm5	26	24	-0.0769231	0.00719872	0.00667753	-0.0724015	0.0757603	0.366864	0.408724	0.114102	924.9
Farm River	Disturbed	B6	Control	Farm6	17	9	-0.470588		0.00947784			0.387363	0.461087	0.190323	240.6
Farm River	Disturbed	O1	No Pred	Farm1	28	9	-0.678571	0.0147152	0.011436	-0.222839	0.226935	0.20591	0.135227	-0.343268
Farm River	Disturbed	O2	No Pred	Farm2	28	13	-0.535714	0.0395252	0.0136697	-0.654152	0.162096	0.205909	0.196172	-0.0472852
Farm River	Disturbed	O3	No Pred	Farm3	67	48	-0.283582	0.0099663	0.00548461	-0.449684	0.216535	0.274922	0.269019	-0.0214729	893.5
Farm River	Disturbed	O4	No Pred	Farm4	71	59	-0.169014	0.0079544	0.00560834	-0.294938	0.335692	0.326382	0.295518	-0.0945624	271
Farm River	Disturbed	O5	No Pred	Farm5	7	2	-0.714286	0.00871703	0.011957	0.371683	0.075932	0.301989	0.246592	-0.18344	498
Farm River	Disturbed	O6	No Pred	Farm6	6	1	-0.833333	0.00619182	0.00711277	0.148737	0.0816891	0.289902	0.292857	0.0101926	464.8
Farm River	Disturbed	P1	Pred	Farm1	6	22	2.66667	0.00960876	0.00724498	-0.246002	0.0222516	0.216046	0.211906	-0.0191598	337.9
Farm River	Disturbed	P2	Pred	Farm2	21	15	-0.285714	0.00750298	0.00678919	-0.0951343	0.234601	0.213452	0.210106	-0.0156752
Farm River	Disturbed	P3	Pred	Farm3	52	54	0.0384615	0.00427268	0.00378876	-0.113259	0.27568	0.282918	0.261183	-0.0768239	917.4
Farm River	Disturbed	P4	Pred	Farm4	56	47	-0.160714	0.00565645	0.00355779	-0.371022	0.230035	0.291151	0.292063	0.0031331	765.9
Farm River	Disturbed	P5	Pred	Farm5	18	5	-0.722222	0.00446196	0.00625714	0.402329	0.176618	0.375311	0.204005	-0.456437	662.1
Farm River	Disturbed	P6	Pred	Farm6	18	10	-0.444444	0.00995396	0.00824051	-0.172137	0.252835	0.269231	0.282353	0.0487395	499.9
Farm River	Disturbed	Y1	Control	Farm1	6	13	1.16667	0.00858398	0.0097562	0.136559		0.262206	0.255435	-0.0258246	485.9
Farm River	Disturbed	Y2	Control	Farm2	14	3	-0.785714	0.0037339	0.0127909	2.42561		0.218522	0.212824	-0.026073
Farm River	Disturbed	Y3	Control	Farm3	43	9	-0.790698	0.0136228	0.00480546	-0.647249		0.346041	0.332362	-0.0395316	714.9
Farm River	Disturbed	Y4	Control	Farm4	18	32	0.777778	0.00299127	0.00621417	1.07744		0.386819	0.319236	-0.174716	319.6
Farm River	Disturbed	Y5	Control	Farm5	2	2	0	0.012011	0.00985942	-0.179132		0.284746	0.268975	-0.0553865	429.6
Farm River	Disturbed	Y6	Control	Farm6	8	4	-0.5	0.00328861	0.00302175	-0.0811479		0.362651	0.324061	-0.106409	402
Hammonasset Beach	Disturbed	B1	Control	Hamm1	21	20	-0.047619	0.0165459	0.0134779	-0.185422	0.0118462	0.265804	0.280123	0.0538717	364.6
Hammonasset Beach	Disturbed	B2	Control	Hamm2	12	20	0.666667	0.0167947	0.00593866	-0.646396	0.00244793	0.349315	0.303512	-0.131123	671.4
Hammonasset Beach	Disturbed	B3	Control	Hamm3	52			0.0156304	0.00548284	-0.649219	0.00224886	0.117343	0.132342	0.127826	502.2
Hammonasset Beach	Disturbed	B4	Control	Hamm4	71	68	-0.0422535	0.021914	0.00197428	-0.909908	0.00545122	0.136969	0.1308	-0.0450418	176.6
Hammonasset Beach	Disturbed	B5	Control	Hamm5	37			0.00525394	0.00346795	-0.339933	0.119004	0.163043	0.1729	0.0604564	432.5
Hammonasset Beach	Disturbed	O1	No Pred	Hamm1	26	18	-0.307692	0.00881463	0.00817435	-0.0726378	0.0518997	0.199359	0.179249	-0.100873	1677.5
Hammonasset Beach	Disturbed	O2	No Pred	Hamm2	29	59	1.03448	0.00842128	0.00584564	-0.305849	0.0223629	0.24558	0.260536	0.0609042	588.8
Hammonasset Beach	Disturbed	O3	No Pred	Hamm3	21	4	-0.809524	0.00757319	0.0134046	0.770009	0.0196177		0.159864		707.4
Hammonasset Beach	Disturbed	O4	No Pred	Hamm4	8	14	0.75	0.045826	0.0125258	-0.726667	0.0631783	0.287841	0.302734	0.051741	317.7
Hammonasset Beach	Disturbed	O5	No Pred	Hamm5	46	28	-0.391304	0.00313186	0.00973747	2.10917	0.00697211	0.185882	0.203593	0.0952778	376.9
Hammonasset Beach	Disturbed	P1	Pred	Hamm1	48	31	-0.354167	0.0199444	0.00565379	-0.716522	0.0441742	0.168338	0.196992	0.170217	700.9
Hammonasset Beach	Disturbed	P2	Pred	Hamm2	51	31	-0.392157	0.0119786	0.00762277	-0.363633	0.0148972	0.230691	0.213818	-0.0731424	508.3
Hammonasset Beach	Disturbed	P3	Pred	Hamm3	11	6	-0.454545	0.0522021	0.00960927	-0.815922	0.10884	0.186752	0.185275	-0.00790737	566
Hammonasset Beach	Disturbed	P4	Pred	Hamm4	2	4	1	0.0311138	0.0046552	-0.850382	0.124216	0.288274	0.339768	0.178631	313.3
Hammonasset Beach	Disturbed	P5	Pred	Hamm5	26	30	0.153846	0.021909	0.00473776	-0.783752	0.030209	0.150767	0.162427	0.0773381	1023.7
Hammonasset Beach	Disturbed	Y1	Control	Hamm1	65	43	-0.338462	0.00513833	0.00546961	0.0644739		0.179487	0.163519	-0.0889649	459.5
Hammonasset Beach	Disturbed	Y2	Control	Hamm2	32	26	-0.1875	0.00573261	0.00603691	0.053083		0.250811	0.242845	-0.0317612	464.9
Hammonasset Beach	Disturbed	Y3	Control	Hamm3	5	12	1.4	0.00210462	0.00545687	1.59281		0.149085	0.161387	0.082518	335.7
Hammonasset Beach	Disturbed	Y4	Control	Hamm4	39			0.00989629	0.00312652	-0.684071		0.168179	0.174249	0.0360922	426.8
Hammonasset Beach	Disturbed	Y5	Control	Hamm5	25	29	0.16	0.0170787	0.00350781	-0.794609		0.231195	0.224463	-0.0291159	415.7
Fence Creek	Disturbed	B1	Control	Fence1	22	13	-0.409091	0.00729672	0.00756734	0.0370877	0.109467	0.320552	0.291139	-0.091757	413.7
Fence Creek	Disturbed	B2	Control	Fence2	30	13	-0.566667	0.0132826	0.0092075	-0.306801	0.00743237	0.272727	0.247423	-0.0927835	576.1
Fence Creek	Disturbed	B3	Control	Fence3	19	23	0.210526	0.0299784	0.0150505	-0.497954	0.00595741	0.192822	0.186739	-0.0315479	738
Fence Creek	Disturbed	B4	Control	Fence4	22	15	-0.318182	0.0155421	0.00764378	-0.508188	0.0222238	0.427573	0.191816	-0.551385	752.1
Fence Creek	Disturbed	B5	Control	Fence5	32	38	0.1875	0.00438767	0.00934176	1.12909	0.0167611	0.172073	0.162338	-0.0565787
Fence Creek	Disturbed	B6	Control	Fence6	22	24	0.0909091	0.0111151	0.0176117	0.584485	0.111263	0.153621	0.136824	-0.109339	666.9
Fence Creek	Disturbed	O1	No Pred	Fence1	19	18	-0.0526316	0.00360046	0.0131952	2.66485	0.00157374	0.212694	0.248132	0.166612	601.4
Fence Creek	Disturbed	O2	No Pred	Fence2	23	21	-0.0869565	0.00726354	0.0161647	1.22545	0.0267167	0.194426	0.198745	0.0222152	961.8
Fence Creek	Disturbed	O3	No Pred	Fence3	14	27	0.928571	0.00818107	0.0138914	0.69799	0.0101103	0.174093	0.174099	3.57337e-05	766.5
Fence Creek	Disturbed	O4	No Pred	Fence4	29	22	-0.241379	0.00385804	0.0178975	3.63903	0.0190339	0.183801	0.191604	0.042455	660.4
Fence Creek	Disturbed	O5	No Pred	Fence5	47	17	-0.638298	0.0108567	0.0221159	1.03706	0.0423273	0.146497	0.151358	0.0331852	530.7
Fence Creek	Disturbed	O6	No Pred	Fence6	14	8	-0.428571	0.00436676	0.0199295	3.56393	0.101921	0.118734	0.135197	0.13866	945.3
Fence Creek	Disturbed	P1	Pred	Fence1	21	19	-0.0952381	0.00733728	0.0122169	0.665048	0.124448	0.210383	0.198347	-0.0572073	825.3
Fence Creek	Disturbed	P2	Pred	Fence2	32	21	-0.34375	0.0046277	0.00789712	0.706491	0.00795526	0.192982	0.202094	0.0472156	792.2
Fence Creek	Disturbed	P3	Pred	Fence3	23	17	-0.26087	0.0071069	0.0366261	4.1536	0.0142999	0.210652	0.2	-0.0505682	415.4
Fence Creek	Disturbed	P4	Pred	Fence4	12	22	0.833333	0.00486779	0.0196427	3.03525	0.29618	0.180905	0.188457	0.0417485	544
Fence Creek	Disturbed	P5	Pred	Fence5	48	29	-0.395833	0.00497555	0.0133663	1.6864	0.0113341	0.141039	0.176097	0.248565	342
Fence Creek	Disturbed	P6	Pred	Fence6	20	8	-0.6	0.00697648	0.0473803	5.79143	0.0328675	0.12545	0.13934	0.110717	452.1
Fence Creek	Disturbed	Y1	Control	Fence1	10	32	2.2	0.00402268	0.0130015	2.23204		0.253886	0.282322	0.112003	392.7
Fence Creek	Disturbed	Y2	Control	Fence2	26	4	-0.846154	0.0145935	0.0133476	-0.0853721		0.255225	0.264261	0.0354039	669.6
Fence Creek	Disturbed	Y3	Control	Fence3	36	24	-0.333333	0.00732234	0.00868051	0.185483		0.170009	0.168324	-0.0099104	519
Fence Creek	Disturbed	Y4	Control	Fence4	23	34	0.478261	0.0166017	0.013847	-0.165931		0.181912	0.171091	-0.0594804	595.3
Fence Creek	Disturbed	Y5	Control	Fence5	35	10	-0.714286	0.0156696	0.0156108	-0.00374803		0.162587	0.154226	-0.0514238	441.2
Fence Creek	Disturbed	Y6	Control	Fence6	7	27	2.85714	0.00530394	0.0242605	3.57406		0.107457	0.133333	0.240801	805.8

## Sheet: Legend
Site		Site location: Farm River State Park, Fence Creek, or Hammonasset Beach State Park
LandUse		N/A
Plot		Individual plot ID for every plot within each site. Not used in statistical analyses.
Trtmnt		Experimental treatment designation. No Pred = Predator Exclusion. Pred = Predator Addition. Control and cage controls.
Block		Groupings of each of the four experimental treatment. Each block consisted of 1 No Pred, 1 Pred, 1 Control, and 1 Cage Control plot.
Burrow_I		Initial burrow count. Units are number of burrows per square meter.
Burrow_F		Final burrow count. Units are number of burrows per square meter.
Burrow		Relative difference in burrows between intial and final. Calculated as (Final - Initial)/Initial.
Nitrogen_I		Initial soil nitrogen content. Units are milligram nitrogen per gram of soil.
Nitrogen_F		Final soil nitrogen content. Units are milligram nitrogen per gram of soil.
Nitrogen		Relative difference in soil nitrogen between intial and final. Calculated as (Final - Initial)/Initial.
Mineral		Rate of change in soil nitrogen. Units are milligram nitrogen per gram of soil per day.
OM_I		Initial soil organic matter content. Units are grams SOM per gram of soil.
OM_F		Final soil organic matter content. Units are grams SOM per gram of soil.
OM		Relative difference in SOM between intial and final. Calculated as (Final - Initial)/Initial.
Biomass_F		Final aboveground biomass. Units are grams per square meter.
