# Supplementary material for: Context-dependent consumer control in New England tidal wetlands
Source: PLoS One. 2018 May 17;13(5):e0197170. doi: 10.1371/journal.pone.0197170 (PMC5957357; doi:10.1371/journal.pone.0197170)
Supplement: S1 Appendix — This includes linear mixed models and GLMM to assess the effect of treatment on each response variable. (R) [file pone.0197170.s002.R]

#Summer 2015 Data

#Set Working Directory to Summer 2015 Research
setwd("C:/Users/Alex/Documents/Yale PhD/Research/Summer 2015")


#################################################################################################

#### ALL SITES COMBINED

#################################################################################################


#Import the Data File in CSV Format and Assign the Name "RChanges"
AllSites2015 <- read.csv("S1_File2.csv", header=TRUE)


#Attach the data so that names, such as Site, Plot, Burrows, Cover, and OM can be searched.
attach(AllSites2015)

#Visualize data
AllSites2015 
summary(AllSites2015)


library(car)
library(lme4)
library(lmerTest)
library(multcomp)
library(ggplot2)
library(plyr)
library(gridExtra)
library(cowplot)
theme_set(theme_grey())
library(MASS)
library(fitdistrplus)


Trtmnt.f <- factor(AllSites2015$Trtmnt)
Site.f <- factor(AllSites2015$Site)
Block.f <- factor(AllSites2015$Block)


BurrowModel3 <- aov(Burrow_F ~ Trtmnt.f, data=AllSites2015)
summary(glht(BurrowModel3, linfct=mcp(Trtmnt.f="Tukey")))

#Mixed Effects Model for Burrow . Full Model. AIC: 521
BurrowModel <- lmer(Burrow_F ~ Trtmnt.f + Trtmnt.f*Site.f + Burrow_I + Site.f/(1|Block.f), na.action = na.omit, REML = FALSE, data = AllSites2015) 
print(BurrowModel)
summary(glht(BurrowModel, linfct=mcp(Trtmnt.f="Tukey")))
summary(glht(BurrowModel, linfct=mcp(Site.f="Tukey")))
summary(BurrowModel)


#Mixed Effects Model for Burrow. Burrow_I Removed. AIC: 547
BurrowModel2 <- lmer(Burrow_F ~ Trtmnt.f + Trtmnt.f*Site.f + Site.f/(1|Block.f), na.action = na.omit, REML = FALSE, data = AllSites2015) 
print(BurrowModel2)
summary(glht(BurrowModel2, linfct=mcp(Trtmnt.f="Tukey")))
summary(glht(BurrowModel2, linfct=mcp(Site.f="Tukey")))
summary(BurrowModel2)

AIC(BurrowModel, BurrowModel2)

OMModel3 <- aov(OM_F ~ Trtmnt.f, data=AllSites2015)
summary(glht(OMModel3, linfct=mcp(Trtmnt.f="Tukey")))

#Mixed Effects Model for Organic Matter. Full Model. AIC: -233 
OMModel <- lmer(OM_F ~ Trtmnt.f + Trtmnt.f*Site.f + OM_I +  Site.f/(1|Block.f), REML = FALSE, na.action = na.omit, data = AllSites2015) 
summary(glht(OMModel, linfct=mcp(Trtmnt.f="Tukey")))
summary(glht(OMModel, linfct=mcp(Site.f="Tukey")))
summary(OMModel)
print(OMModel)

#Mixed Effects Model for Organic Matter. OM_I Removed. AIC: -191 
OMModel2 <- lmer(OM_F ~ Trtmnt.f + Trtmnt.f*Site.f  + Site.f/(1|Block.f), na.action = na.omit, REML = FALSE, data = AllSites2015) 
summary(glht(OMModel2, linfct=mcp(Trtmnt.f="Tukey")))
summary(glht(OMModel2, linfct=mcp(Site.f="Tukey")))
summary(OMModel2)
print(OMModel2)

AIC(OMModel, OMModel2)


NitroModel3 <- aov(Nitrogen_F ~ Trtmnt.f, data=AllSites2015)
summary(glht(NitroModel3, linfct=mcp(Trtmnt.f="Tukey")))

#Mixed Effects Model for Nitrogen . Full Model. AIC: -487
NitroModel <- lmer(Nitrogen_F ~ Trtmnt.f + Trtmnt.f*Site.f +  Nitrogen_I + Site.f/(1|Block.f), REML = FALSE, na.action = na.omit, data = AllSites2015) 
summary(NitroModel)
summary(glht(NitroModel, linfct=mcp(Trtmnt.f="Tukey")))
summary(glht(NitroModel, linfct=mcp(Site.f="Tukey")))
print(NitroModel)

#Mixed Effects Model for Nitrogen . Nitrogen_I Removed. AIC: -497
NitroModel2 <- lmer(Nitrogen_F ~ Trtmnt.f + Trtmnt.f*Site.f + Site.f/(1|Block.f), na.action = na.omit, REML = FALSE, data = AllSites2015) 
summary(NitroModel2)
summary(glht(NitroModel2, linfct=mcp(Trtmnt.f="Tukey")))
summary(glht(NitroModel2, linfct=mcp(Site.f="Tukey")))
print(NitroModel2)

AIC(NitroModel, NitroModel2)


fitdistr(AllSites2015$Mineral, 'gamma') 
ks.test(AllSites2015$Mineral, "pgamma", 0.7945840, 8.6021070)

fitdistr(AllSites2015$Mineral, 'weibull') 
ks.test(AllSites2015$Mineral, "pweibull", 0.86433685, 0.08598735)

fit.gamma <- fitdist(AllSites2015$Mineral, "gamma")
fit.weibull <- fitdist(AllSites2015$Mineral, "weibull")
fit.norm <- fitdist(AllSites2015$Mineral, "norm")

plot(fit.gamma)
plot(fit.weibull)
plot(fit.norm)

fit.weibull$aic
fit.gamma$aic
fit.norm$aic


#Mixed Effects Model for Mineralization . Full Model. AIC: -215
MineralModel <- glmer(Mineral ~ Trtmnt.f*Site.f + Site.f/(1|Block.f), family = Gamma(link = "logit"), na.action = na.omit, data = AllSites2015, control=glmerControl(optimizer="bobyqa",optCtrl=list(maxfun=100000))) 
summary(MineralModel)
summary(glht(MineralModel, linfct=mcp(Trtmnt.f="Tukey")))
summary(glht(MineralModel, linfct=mcp(Site.f="Tukey")))
print(MineralModel)


BiomassModel2 <- aov(Biomass_F ~ Trtmnt.f, data=AllSites2015)
summary(glht(BiomassModel2, linfct=mcp(Trtmnt.f="Tukey")))

#Mixed Effects Model for Biomass. Full Model. AIC: 1024
BiomassModel <- lmer(Biomass_F ~ Trtmnt.f + Site.f/(1|Block.f), REML = FALSE, na.action = na.omit, data = AllSites2015) 
summary(BiomassModel)
print(BiomassModel)
summary(glht(BiomassModel, linfct=mcp(Trtmnt.f="Tukey")))
summary(glht(BiomassModel, linfct=mcp(Site.f="Tukey")))


#################################################################################################

###INDIVIDUAL SITES

#################################################################################################


####Import the Fence Creek Data File in CSV Format. Data extracted directly from Dataset_S1 file
FenceSite <- read.csv("InitialFinalFence2.csv", header=TRUE)
attach(FenceSite)


Trtmnt.f <- factor(FenceSite$Trtmnt)
Site.f <- factor(FenceSite$Site)
Block.f <- factor(FenceSite$Block)
Plot.f <- factor(FenceSite$Plot)


#Mixed Effects Model for Burrow with Initial and Final data included.
BurrowModel <- glmer(Burrow_F ~ Trtmnt.f + Burrow_I + (1|Block.f), na.action = na.omit, family = poisson(link = "log"), data = FenceSite, control=glmerControl(optimizer="bobyqa",optCtrl=list(maxfun=100000)))
summary(BurrowModel)
summary(glht(BurrowModel, linfct=mcp(Trtmnt.f="Tukey")))

BurrowModel2 <- glmer(Burrow_F ~ Trtmnt.f + (1|Block.f), na.action = na.omit, family = poisson(link = "log"), data = FenceSite, control=glmerControl(optimizer="bobyqa",optCtrl=list(maxfun=100000)))
summary(BurrowModel2)
summary(glht(BurrowModel2, linfct=mcp(Trtmnt.f="Tukey")))

AIC(BurrowModel, BurrowModel2)

#Mixed Effects Model for Burrow with Difference between Initial and Final.
BurrowModel3 <- lmer(Burrow ~ Trtmnt.f + (1|Block.f), na.action = na.omit,data = FenceSite)
summary(glht(BurrowModel3, linfct=mcp(Trtmnt.f="Tukey")))


#Mixed Effects Model for Organic Matter. 
OMModel <- lmer(OM_F ~ Trtmnt.f + OM_I + (1|Block.f), data = FenceSite) 
summary(OMModel)
summary(glht(OMModel, linfct=mcp(Trtmnt.f="Tukey")))

OMModel2 <- lmer(OM_F ~ Trtmnt.f + (1|Block.f), data = FenceSite) 
summary(OMModel2)
summary(glht(OMModel2, linfct=mcp(Trtmnt.f="Tukey")))

AIC(OMModel, OMModel2)

#Mixed Effects Model for OM with Difference between Initial and Final.
OMModel3 <- lmer(OM ~ Trtmnt.f + (1|Block.f), na.action = na.omit,data = FenceSite)
summary(glht(OMModel3, linfct=mcp(Trtmnt.f="Tukey")))


#Mixed Effects Model for Nitrogen.
NitroModel <- glmer(Nitrogen_F ~ Trtmnt.f + Nitrogen_I + (1|Block.f), family = Gamma(link = "log"), data = FenceSite, control=glmerControl(optimizer="bobyqa",optCtrl=list(maxfun=100000))) 
summary(NitroModel)
summary(glht(NitroModel, linfct=mcp(Trtmnt.f="Tukey")))

NitroModel2 <- glmer(Nitrogen_F ~ Trtmnt.f + (1|Block.f), family = Gamma(link = "log"), data = FenceSite, control=glmerControl(optimizer="bobyqa",optCtrl=list(maxfun=100000))) 
summary(NitroModel2)
summary(glht(NitroModel2, linfct=mcp(Trtmnt.f="Tukey")))

AIC(NitroModel, NitroModel2)

#Mixed Effects Model for Nitrogen with Difference between Initial and Final.
NitroModel3 <- lmer(Nitrogen ~ Trtmnt.f + (1|Block.f), na.action = na.omit,data = FenceSite)
summary(glht(NitroModel3, linfct=mcp(Trtmnt.f="Tukey")))


#Mixed Effects Model for Mineralization.
MineralModel <- glmer(Mineral ~ Trtmnt.f + (1|Block.f), na.action = na.omit, family = Gamma(link = "log"), data = FenceSite, control=glmerControl(optimizer="bobyqa",optCtrl=list(maxfun=100000))) 
summary(MineralModel)
summary(glht(MineralModel, linfct=mcp(Trtmnt.f="Tukey")))


#Mixed Effects Model for Biomass.
BiomassModel <- lmer(Biomass_F ~ Trtmnt.f + (1|Block.f), data = FenceSite) 
summary(BiomassModel)
summary(glht(BiomassModel, linfct=mcp(Trtmnt.f="Tukey")))


####Import the Farm River Data File in CSV Format. Data extracted directly from Dataset_S1 file
FarmSite <- read.csv("InitialFinalFarm2.csv", header=TRUE)
attach(FarmSite)

Trtmnt.f <- factor(FarmSite$Trtmnt)
Site.f <- factor(FarmSite$Site)
Block.f <- factor(FarmSite$Block)
Plot.f <- factor(FarmSite$Plot)


#Mixed Effects Model for Burrow. 
BurrowModel <- glmer(Burrow_F ~ Trtmnt.f + Burrow_I + (1|Block.f), na.action = na.omit, family = poisson(link = "log"), data = FarmSite, control=glmerControl(optimizer="bobyqa",optCtrl=list(maxfun=100000)))
summary(BurrowModel)
summary(glht(BurrowModel, linfct=mcp(Trtmnt.f="Tukey")))

BurrowModel2 <- glmer(Burrow_F ~ Trtmnt.f + (1|Block.f), na.action = na.omit, family = poisson(link = "log"), data = FarmSite, control=glmerControl(optimizer="bobyqa",optCtrl=list(maxfun=100000)))
summary(BurrowModel2)
summary(glht(BurrowModel2, linfct=mcp(Trtmnt.f="Tukey")))

AIC(BurrowModel, BurrowModel2)

#Mixed Effects Model for Burrow with Difference between Initial and Final.
BurrowModel3 <- lmer(Burrow ~ Trtmnt.f + (1|Block.f), na.action = na.omit,data = FarmSite)
summary(glht(BurrowModel3, linfct=mcp(Trtmnt.f="Tukey")))


#Mixed Effects Model for Organic Matter.
OMModel <- glmer(OM_F ~ Trtmnt.f + OM_I + (1|Block.f), family = Gamma(link = "log"), data = FarmSite) 
summary(OMModel)
summary(glht(OMModel, linfct=mcp(Trtmnt.f="Tukey")))

OMModel2 <- glmer(OM_F ~ Trtmnt.f + (1|Block.f), family = Gamma(link = "log"), data = FarmSite) 
summary(OMModel2)
summary(glht(OMModel2, linfct=mcp(Trtmnt.f="Tukey")))

AIC(OMModel, OMModel2)

#Mixed Effects Model for OM with Difference between Initial and Final.
OMModel3 <- lmer(OM ~ Trtmnt.f + (1|Block.f), na.action = na.omit,data = FarmSite)
summary(glht(OMModel3, linfct=mcp(Trtmnt.f="Tukey")))


#Mixed Effects Model for Nitrogen. 
NitroModel <- glmer(Nitrogen_F ~ Trtmnt.f + Nitrogen_I + (1|Block.f), family = Gamma(link = "logit"), data = FarmSite, control=glmerControl(optimizer="bobyqa",optCtrl=list(maxfun=100000))) 
summary(NitroModel)
summary(glht(NitroModel, linfct=mcp(Trtmnt.f="Tukey")))

NitroModel2 <- glmer(Nitrogen_F ~ Trtmnt.f + (1|Block.f), family = Gamma(link = "logit"), data = FarmSite, control=glmerControl(optimizer="bobyqa",optCtrl=list(maxfun=100000))) 
summary(NitroModel2)
summary(glht(NitroModel2, linfct=mcp(Trtmnt.f="Tukey")))

AIC(NitroModel, NitroModel2)

#Mixed Effects Model for Nitrogen with Difference between Initial and Final.
NitroModel3 <- lmer(Nitrogen ~ Trtmnt.f + (1|Block.f), na.action = na.omit,data = FarmSite)
summary(glht(NitroModel3, linfct=mcp(Trtmnt.f="Tukey")))


#Mixed Effects Model for Mineralization. 
MineralModel <- glmer(Mineral ~ Trtmnt.f + (1|Block.f), na.action = na.omit, family = Gamma(link = "log"), data = FarmSite, control=glmerControl(optimizer="bobyqa",optCtrl=list(maxfun=100000))) 
summary(MineralModel)
summary(glht(MineralModel, linfct=mcp(Trtmnt.f="Tukey")))


#Mixed Effects Model for Biomass.
BiomassModel <- lmer(Biomass_F ~ Trtmnt.f + (1|Block.f), data = FarmSite) 
summary(BiomassModel)
summary(glht(BiomassModel, linfct=mcp(Trtmnt.f="Tukey")))


####Import the Hammonasset Beach State Park Data File in CSV Format. Data extracted directly from Dataset_S1 file
HammSite <- read.csv("InitialFinalHamm2.csv", header=TRUE)
attach(HammSite)


Trtmnt.f <- factor(HammSite$Trtmnt)
Block.f <- factor(HammSite$Block)
Plot.f <- factor(HammSite$Plot)


#Mixed Effects Model for Burrow.
BurrowModel <- glmer(Burrow_F ~ Trtmnt.f + Burrow_I + (1|Block.f), na.action = na.omit, family = poisson(link = "log"), data = HammSite, control=glmerControl(optimizer="bobyqa",optCtrl=list(maxfun=100000)))
summary(BurrowModel)
summary(glht(BurrowModel, linfct=mcp(Trtmnt.f="Tukey")))

BurrowModel2 <- glmer(Burrow_F ~ Trtmnt.f + (1|Block.f), na.action = na.omit, family = poisson(link = "log"), data = HammSite, control=glmerControl(optimizer="bobyqa",optCtrl=list(maxfun=100000)))
summary(BurrowModel2)
summary(glht(BurrowModel2, linfct=mcp(Trtmnt.f="Tukey")))

AIC(BurrowModel, BurrowModel2)

#Mixed Effects Model for Burrow with Difference between Initial and Final.
BurrowModel3 <- lmer(Burrow ~ Trtmnt.f + (1|Block.f), na.action = na.omit,data = HammSite)
summary(glht(BurrowModel3, linfct=mcp(Trtmnt.f="Tukey")))


#Mixed Effects Model for Organic Matter.
OMModel <- glmer(OM_F ~ Trtmnt.f + OM_I + (1|Block.f), family= Gamma(link="inverse"), data = HammSite, control=glmerControl(optimizer="bobyqa",optCtrl=list(maxfun=100000))) 
print(OMModel)
summary(glht(OMModel, linfct=mcp(Trtmnt.f="Tukey")))

OMModel2 <- glmer(OM_F ~ Trtmnt.f + (1|Block.f), family= Gamma(link="inverse"), data = HammSite, control=glmerControl(optimizer="bobyqa",optCtrl=list(maxfun=100000))) 
print(OMModel2)
summary(glht(OMModel2, linfct=mcp(Trtmnt.f="Tukey")))

AIC(OMModel, OMModel2)

#Mixed Effects Model for OM with Difference between Initial and Final.
OMModel3 <- lmer(OM ~ Trtmnt.f + (1|Block.f), na.action = na.omit,data = HammSite)
summary(glht(OMModel3, linfct=mcp(Trtmnt.f="Tukey")))


#Mixed Effects Model for Nitrogen. 
NitroModel <- glmer(Nitrogen_F ~ Trtmnt.f + Nitrogen_I + (1|Block.f), family = Gamma(link = "inverse"), data = HammSite, control=glmerControl(optimizer="bobyqa",optCtrl=list(maxfun=100000))) 
summary(NitroModel)
summary(glht(NitroModel, linfct=mcp(Trtmnt.f="Tukey")))

NitroModel2 <- glmer(Nitrogen_F ~ Trtmnt.f + (1|Block.f), family = Gamma(link = "inverse"), data = HammSite, control=glmerControl(optimizer="bobyqa",optCtrl=list(maxfun=100000))) 
summary(NitroModel2)
summary(glht(NitroModel2, linfct=mcp(Trtmnt.f="Tukey")))

AIC(NitroModel, NitroModel2)

#Mixed Effects Model for Nitrogen with Difference between Initial and Final.
NitroModel3 <- lmer(Nitrogen ~ Trtmnt.f + (1|Block.f), na.action = na.omit,data = HammSite)
summary(glht(NitroModel3, linfct=mcp(Trtmnt.f="Tukey")))


#Mixed Effects Model for Mineralization. 
MineralModel <- glmer(Mineral ~ Trtmnt.f + (1|Block.f), na.action = na.omit, family = Gamma(link = "log"), data = HammSite, control=glmerControl(optimizer="bobyqa",optCtrl=list(maxfun=100000))) 
summary(MineralModel)
summary(glht(MineralModel, linfct=mcp(Trtmnt.f="Tukey")))


#Mixed Effects Model for Biomass. 
BiomassModel <- glmer(Biomass_F ~ Trtmnt.f + (1|Block.f), na.action=na.omit, family = gaussian(link="log"), data = HammSite, control=glmerControl(optimizer="bobyqa",optCtrl=list(maxfun=100000))) 
summary(BiomassModel)
summary(glht(BiomassModel, linfct=mcp(Trtmnt.f="Tukey")))


#################################################################################################

#### GRAPHS

#################################################################################################

Trtmnt.f <- factor(AllSites2015$Trtmnt)


BurrowData <- ddply(AllSites2015, .(Trtmnt.f), summarise,
                    N    = length(Burrow_F),
                    mean = mean(Burrow_F, na.rm=TRUE),
                    sd   = sd(Burrow_F, na.rm=TRUE),
                    se   = sd / sqrt(N))

#Dot plot with error bars
plot1 <- ggplot(data=BurrowData, aes(x=Trtmnt.f, y=mean)) + 
  geom_point(position=position_dodge(0.5), size=4) +
  scale_shape_manual(values=c(15,19,17,21)) +
  geom_errorbar(aes(ymin=mean-se, ymax=mean+se),
                size=.3,
                width=.2,                    
                position=position_dodge(0.5)) +
  ylim(0, 30) +
  xlab("Treatment") +
  ylab("Burrows/sq. meter") +
  theme(plot.title = element_text(hjust = 0.5))


BurrowData2 <- ddply(AllSites2015, .(Trtmnt.f, Site), summarise,
                    N    = length(Burrow_F),
                    mean = mean(Burrow_F, na.rm=TRUE),
                    sd   = sd(Burrow_F, na.rm=TRUE),
                    se   = sd / sqrt(N))


#Dot plot with error bars, sites separate
ggplot(data=BurrowData2, aes(x=Site, y=mean, shape=Trtmnt.f)) + 
  geom_point(position=position_dodge(0.5), size=4) +
  scale_shape_manual(values=c(15,19,17,21)) +
  geom_errorbar(aes(ymin=mean-se, ymax=mean+se),
                size=.3,
                width=.2,                    
                position=position_dodge(0.5)) +
  ylim(0, 50) +
  xlab("Treatment") +
  ylab("Burrows/square meter") +
  ggtitle("Burrow Density by Experimental Treatment") +
  theme(plot.title = element_text(hjust = 0.5))


OMData <- ddply(AllSites2015, .(Trtmnt.f), summarise,
                N    = length(OM_F),
                mean = mean(OM_F,na.rm=TRUE),
                sd   = sd(OM_F,na.rm=TRUE),
                se   = sd / sqrt(N))


#Dot plot with error bars
plot2 <- ggplot(data=OMData, aes(x=Trtmnt.f, y=mean)) + 
  geom_point(position=position_dodge(0.5), size=4) +
  scale_shape_manual(values=c(15,19,17)) +
  geom_errorbar(aes(ymin=mean-se, ymax=mean+se),
                size=.3,
                width=.2,                    
                position=position_dodge(.5)) +
  ylim(0, 0.3) +
  xlab("Treatment") +
  ylab("g SOM/g Soil") +
  theme(plot.title = element_text(hjust = 0.5))


OMData2 <- ddply(AllSites2015, .(Trtmnt.f,Site), summarise,
                N    = length(OM_F),
                mean = mean(OM_F,na.rm=TRUE),
                sd   = sd(OM_F,na.rm=TRUE),
                se   = sd / sqrt(N))


#Dot plot with error bars, sites separate
ggplot(data=OMData2, aes(x=Site, y=mean, shape=Trtmnt.f)) + 
  geom_point(position=position_dodge(0.5), size=4) +
  scale_shape_manual(values=c(15,19,17)) +
  geom_errorbar(aes(ymin=mean-se, ymax=mean+se),
                size=.3,
                width=.2,                    
                position=position_dodge(.5)) +
  ylim(0, 0.5) +
  xlab("Treatment") +
  ylab("Soil Organic Matter (g SOM/g Soil)") +
  ggtitle("Soil Organic Matter by Experimental Treatment") +
  theme(plot.title = element_text(hjust = 0.5))

  
NitroData <- ddply(AllSites2015, .(Trtmnt.f), summarise,
                      N    = length(Nitrogen_F),
                      mean = mean(Nitrogen_F,na.rm=TRUE),
                      sd   = sd(Nitrogen_F,na.rm=TRUE),
                      se   = sd / sqrt(N))

NitroData

#Dot plots with error bars, Sites aggregate
plot3 <- ggplot(data=NitroData, aes(x=Trtmnt.f, y=mean)) + geom_point(size=4) +
  geom_errorbar(aes(ymin=mean-se, ymax=mean+se),
                size=.3,
                width=.2,                    
                position=position_dodge(.9)) +
  ylim(0,0.02) +
  xlab("Treatment") +
  ylab("mg N/g soil") +
  theme(plot.title = element_text(hjust = 0.5))


NitroData2 <- ddply(AllSites2015, .(Trtmnt.f, Site), summarise,
                   N    = length(Nitrogen_F),
                   mean = mean(Nitrogen_F,na.rm=TRUE),
                   sd   = sd(Nitrogen_F,na.rm=TRUE),
                   se   = sd / sqrt(N))


#Dot plot with error bars, sites separate
ggplot(data=NitroData2, aes(x=Site, y=mean, shape=Trtmnt.f)) + 
  geom_point(position=position_dodge(0.5), size=4) +
  scale_shape_manual(values=c(15,19,17)) +
  geom_errorbar(aes(ymin=mean-se, ymax=mean+se),
                size=.3,
                width=.2,                    
                position=position_dodge(.5)) +
  ylim(0, 0.03) +
  xlab("Treatment") +
  ylab("Soil Nitrogen (mg N/g oil)") +
  ggtitle("Soil Nitrogen by Experimental Treatment")  +
  theme(plot.title = element_text(hjust = 0.5))


MineralData <- ddply(AllSites2015, .(Trtmnt.f), summarise,
                     N    = length(Mineral),
                     mean = mean(Mineral,na.rm=TRUE),
                     sd   = sd(Mineral,na.rm=TRUE),
                     se   = sd / sqrt(N))


#Dot plot with error bars, sites separate
plot4 <- ggplot(data=MineralData, aes(x=Trtmnt.f, y=mean)) + 
  geom_point(position=position_dodge(0.5), size=4) +
  scale_shape_manual(values=c(15,19,17)) +
  geom_errorbar(aes(ymin=mean-se, ymax=mean+se),
                size=.3,
                width=.2,                    
                position=position_dodge(.5)) +
  ylim(0, 0.2) +
  xlab("Treatment") +
  ylab("mg N/g soil/day") +
  theme(plot.title = element_text(hjust = 0.5))


MineralData2 <- ddply(AllSites2015, .(Trtmnt.f, Site), summarise,
                     N    = length(Mineral),
                     mean = mean(Mineral,na.rm=TRUE),
                     sd   = sd(Mineral,na.rm=TRUE),
                     se   = sd / sqrt(N))


#Dot plot with error bars, sites separate
ggplot(data=MineralData2, aes(x=Site, y=mean, shape=Trtmnt.f)) + 
  geom_point(position=position_dodge(0.5), size=4) +
  scale_shape_manual(values=c(15,19,17)) +
  geom_errorbar(aes(ymin=mean-se, ymax=mean+se),
                size=.3,
                width=.2,                    
                position=position_dodge(.5)) +
  ylim(0, 0.3) +
  xlab("Treatment") +
  ylab("Change in Soil Nitrogen (mg N/g Soil)") +
  ggtitle("Soil Nitrogen by Experimental Treatment")  +
  theme(plot.title = element_text(hjust = 0.5))


BiomassData <- ddply(AllSites2015, .(Trtmnt.f), summarise,
                      N    = length(Biomass_F),
                      mean = mean(Biomass_F,na.rm=TRUE),
                      sd   = sd(Biomass_F,na.rm=TRUE),
                      se   = sd / sqrt(N))

#Dot plot with error bars, Sites aggregate
plot5 <- ggplot(data=BiomassData, aes(x=Trtmnt.f, y=mean)) + geom_point(size=4) +
  geom_errorbar(aes(ymin=mean-se, ymax=mean+se),
                size=.3,
                width=.2,                    
                position=position_dodge(.9)) +
  ylim(0,800)+
  xlab("Treatment") +
  ylab("g Biomass/sq. meter") +
  theme(plot.title = element_text(hjust = 0.5))


BiomassData2 <- ddply(AllSites2015, .(Trtmnt.f, Site), summarise,
                     N    = length(Biomass_F),
                     mean = mean(Biomass_F,na.rm=TRUE),
                     sd   = sd(Biomass_F,na.rm=TRUE),
                     se   = sd / sqrt(N))


#Dot plot with error bars, sites separate
ggplot(data=BiomassData2, aes(x=Site, y=mean, shape=Trtmnt.f)) + 
  geom_point(position=position_dodge(0.5), size=4) +
  scale_shape_manual(values=c(15,19,17)) +
  geom_errorbar(aes(ymin=mean-se, ymax=mean+se),
                size=.3,
                width=.2,                    
                position=position_dodge(.5)) +
  ylim(0, 1000) +
  xlab("Treatment") +
  ylab("Aboveground Biomass (g/square meter)") +
  ggtitle("Aboveground Biomass by Experimental Treatment") +
  theme(plot.title = element_text(hjust = 0.5))


grid.arrange(plot1, plot2, plot3, plot5, ncol=2)
plot_grid(plot1, plot2, plot3, plot4, plot5, labels = "AUTO", align ='hv')
